# Supplementary material for: Reactions of B2(o‐tolyl)4 with Boranes: Assembly of the Pentaborane(9), HB[B(o‐tolyl)(μ‐H)]4
Source: Angew Chem Int Ed Engl. 2021 Mar 4;60(15):8532–6. doi: 10.1002/anie.202101054 (PMC8048642; doi:10.1002/anie.202101054)
Supplement: Supplementary file 1 — Supplementary [file ANIE-60-8532-s001.zip]

Archive with 3 entries (3 files):
- B5H5(o-tolyl)4-checkcif.pdf
- checkcif-B(ptolyl)3.pdf
- checkcif-o-tolylBcat.pdf
